# Supplementary material for: A Reporting Quality Assessment of Systematic Reviews and Meta-Analyses in Sports Physical Therapy: A Review of Reviews
Source: Healthcare (Basel). 2021 Oct 14;9(10):1368. doi: 10.3390/healthcare9101368 (PMC8544369; doi:10.3390/healthcare9101368)
Supplement: Supplementary file 1 [file healthcare-09-01368-s001.zip]

Archive with 1 entries (1 files):
- healthcare-1343108-supplementary.xlsx
